# Supplementary material for: Evaluation of the Cancer Transition Theory in the US, Select European Nations, and Japan by Investigating Mortality of Infectious- and Noninfectious-Related Cancers, 1950-2018
Source: JAMA Netw Open. 2021 Apr 12;4(4):e215322. doi: 10.1001/jamanetworkopen.2021.5322 (PMC8042523; doi:10.1001/jamanetworkopen.2021.5322)
Supplement: Supplement. — eTable 1. Age-Standardized Death Rates and 95% Confidence Intervals for Cancers of Infectious Roots, Cancers of Noninfectious Roots, and All Cancers in the Study and Proportion of Each Cancer Type (Infectious- vs Noninfectious-Related) Attributable to Specific Cancer Within Each Type, By Calendar Year, France eTable 2. Age-Standardized Death Rates and 95% Confidence Intervals for Cancers of Infectious Roots, Cancers of Noninfectious Roots, and All Cancers in the Study and Proportion of Each Cancer Type (Infectious- vs Noninfectious-Related) Attributable to Specific Cancer Within Each Type, By Calendar Year, England and Wales eTable 3. Age-Standardized Death Rates and 95% Confidence Intervals for Cancers of Infectious Roots, Cancers of Noninfectious Roots, and All Cancers in the Study And Proportion of Each Cancer Type (Infectious- vs Noninfectious-Related) Attributable to Specific Cancer Within Each Type, By Calendar Year, Japan eTable 4. Age-Standardized Death Rates and 95% Confidence Intervals for Cancers of Infectious Roots, Cancers of Noninfectious Roots, and All Cancers in the Study and Proportion of Each Cancer Type (Infectious- vs Noninfectious-Related) Attributable to Specific Cancer Within Each Type, By Calendar Year, Norway eTable 5. Age-Standardized Death Rates and 95% Confidence Intervals for Cancers of Infectious Roots, Cancers of Noninfectious Roots, and All Cancers in the Study and Proportion of Each Cancer Type (Infectious- vs Noninfectious-Related) Attributable to Specific Cancer Within Each Type, By Calendar Year, Sweden eTable 6. Age-Standardized Death Rates and 95% Confidence Intervals for Cancers of Infectious Roots, Cancers of Noninfectious Roots, and All Cancers in the Study and Proportion of Each Cancer Type (Infectious- vs Noninfectious-Related) Attributable to Specific Cancer Within Each Type, By Calendar Year, US [file jamanetwopen-e215322-s001.xlsx]

## Sheet: Description
Supplementary Material to the article titled "Testing the Cancer Transition Theory: Mortality of Infectious and Non-Infectious Related Cancers in the United States, select European Nations, and Japan, 1950-2018", by O. Gersten and M. Barbieri
This file contain one table for each study country with:
- the age-standardized death rates and their 95% confidence intervals for cancers with infectious causes
- the age-standardized death rates and their 95% confidence intervals for cancers with non-infectious causes
- the age-standardized death rates and their 95% confidence intervals for all cancers in the study
Cancers with infectious causes include stomach, cervical and liver, gallbladder and bile duct cancers.
Cancers with non-infectious causes include trachea, bronchus, lung, pancreas, esophagus, colorectum, breast, and prostate cancers.
- the percentage share of the cancers with infectious causes (as described above) attributable to each specific cancer
- the percentage share of the cancers with non-infectious causes (as described above) attributable to each specific cancer
The age structure of reference for the calculation of the age-standardized death rates is the 2013 European standard.
Source of data: a combination of the World Health Organisation Mortality database (for the deaths by cause) and of the Human Mortality Database life tables series.
For additional information, see the original article.

## Sheet: France
eTable 1. Age-Standardized Death Rates and 95% Confidence Intervals for Cancers of Infectious Roots, Cancers of Noninfectious Roots and All Cancers in the Study
and Proportion of Each Cancer Type (Infectious- vs Noninfectious-Related) Attributable to Specific Cancer Within Each Type, By Calendar Year, France
Calendar year	Cancers of infectious roots						Cancers of non-infectious roots									All cancers in the study
	As proportion (%)			Age-standardized death rate p. 100,000			As proportion (%)						Age-standardized death rate p. 100,000			Age-standardized death rate p. 100,000
	Cervical cancer	Stomach cancer	Liver, gallbladder, bile ducts cancer	Lower bound of 95% confidence interval	Rate	Upper bound of 95% confidence interval	Colorectum cancer	Breast cancer	Pancreas cancer	Esophagus cancer	Prostate cancer	Trachea, bronchus, lung cancer	Lower bound of 95% confidence interval	Rate	Upper bound of 95% confidence interval	Lower bound of 95% confidence interval	Rate	Upper bound of 95% confidence interval
1950	nd	nd	nd	nd	nd	nd	nd	nd	nd	nd	nd	nd	nd	nd	nd	nd	nd	nd
1951	nd	nd	nd	nd	nd	nd	nd	nd	nd	nd	nd	nd	nd	nd	nd	nd	nd	nd
1952	nd	nd	nd	nd	nd	nd	nd	nd	nd	nd	nd	nd	nd	nd	nd	nd	nd	nd
1953	nd	nd	nd	nd	nd	nd	nd	nd	nd	nd	nd	nd	nd	nd	nd	nd	nd	nd
1954	nd	nd	nd	nd	nd	nd	nd	nd	nd	nd	nd	nd	nd	nd	nd	nd	nd	nd
1955	nd	nd	nd	nd	nd	nd	nd	nd	nd	nd	nd	nd	nd	nd	nd	nd	nd	nd
1956	nd	nd	nd	nd	nd	nd	nd	nd	nd	nd	nd	nd	nd	nd	nd	nd	nd	nd
1957	nd	nd	nd	nd	nd	nd	nd	nd	nd	nd	nd	nd	nd	nd	nd	nd	nd	nd
1958	16.52	59.24	24.23	97.49	98.67	99.84	36.88	16.33	6.64	9.9	14.37	15.88	140.44	141.85	143.26	1950.61	240.52	1961.45
1959	16.61	59.48	23.91	95.36	96.52	97.67	36.18	16.62	6.62	10.21	13.68	16.68	141.82	143.23	144.63	1943.12	239.75	1953.82
1960	17.19	57.95	24.86	92.81	93.94	95.07	35.68	16.27	6.31	10.06	14.6	17.08	144.04	145.44	146.85	1971.36	239.38	1982.1
1961	16.98	58.14	24.87	92.21	93.33	94.45	34.93	15.57	6.86	10.39	14.3	17.96	144.01	145.41	146.81	1854.57	238.74	1864.87
1962	17.09	57.66	25.23	88.24	89.33	90.41	34.12	15.87	6.53	10.57	14.22	18.69	146.94	148.34	149.74	1975.33	237.67	1985.89
1963	17.08	57.43	25.47	88.78	89.86	90.94	33.73	15.57	6.61	10.39	14.35	19.35	151.45	152.85	154.26	2000.88	242.71	2011.41
1964	17.32	56.81	25.86	87.77	88.84	89.91	33.1	16.24	6.82	10.63	13.56	19.67	153.17	154.58	155.98	1831.29	243.42	1841.27
1965	17.9	55.98	26.12	83.61	84.65	85.68	32.5	16.12	6.92	10.38	13.64	20.43	153.83	155.23	156.62	1890.01	239.88	1900.09
1966	18.22	55.34	26.44	80.92	81.93	82.95	32.04	15.94	6.87	10.75	13.58	20.83	157.14	158.54	159.94	1804.67	240.47	1814.43
1967	17.62	55.68	26.69	78.47	79.46	80.45	31.63	15.91	6.99	10.56	13.71	21.19	158.22	159.62	161.01	1828.46	239.08	1838.22
1968	23.02	68	8.98	59.61	60.47	61.32	32.07	15.57	7.57	10.11	13.74	20.93	152.7	154.05	155.4	1840.71	214.52	1850.46
1969	22.95	68.31	8.74	56.85	57.68	58.51	31.66	15.64	7.64	10.06	13.14	21.84	151.75	153.09	154.43	1868.22	210.77	1877.94
1970	23.02	67.14	9.84	55.31	56.12	56.94	31.44	15.68	7.5	10.41	13	21.97	148.49	149.81	151.13	1758.64	205.93	1768.05
1971	23.71	65.66	10.63	52.94	53.73	54.52	31.3	15.22	7.82	10.19	12.72	22.75	150.43	151.75	153.06	1771.42	205.48	1780.79
1972	23.35	65.63	11.02	52.31	53.1	53.88	31.01	15.51	7.98	9.85	12.32	23.33	153.99	155.31	156.63	1727.8	208.41	1736.98
1973	24.06	64.66	11.26	51.35	52.12	52.89	30.83	15.37	7.7	9.73	12.56	23.81	154.31	155.63	156.95	1738.52	207.75	1747.68
1974	24.17	63.46	12.37	49.77	50.52	51.28	30.4	15.3	7.82	9.79	12.55	24.15	157.64	158.96	160.28	1697.67	209.48	1706.66
1975	24.29	62.56	13.15	48.9	49.65	50.39	30.36	15.35	8.01	9.65	12.27	24.35	159.51	160.83	162.15	1701.89	210.48	1710.82
1976	24.6	61.94	13.48	47.65	48.37	49.1	29.71	15.07	7.76	9.41	12.49	25.56	160.91	162.23	163.55	1674.4	210.6	1683.22
1977	24.21	61.08	14.71	45.85	46.56	47.28	29.36	15.04	7.81	9.49	12.01	26.31	161	162.32	163.64	1587.63	208.88	1596.16
1978	24.62	60.11	15.27	45.2	45.9	46.6	28.98	14.57	7.99	9	11.96	27.49	162.16	163.48	164.79	1596.7	209.38	1605.2
1979	19.97	50.25	29.78	52.73	53.49	54.24	27.06	15.15	8.19	9.08	12.5	28	159.72	161.02	162.31	1557.02	214.51	1565.35
1980	20.19	49.18	30.64	50.84	51.57	52.31	26.47	14.81	8.45	8.94	12.69	28.64	159.03	160.32	161.6	1545.16	211.89	1553.39
1981	19.87	48.26	31.89	50.39	51.12	51.85	26.34	15.46	8.16	8.38	12.84	28.83	161.78	163.07	164.36	1546.28	214.19	1554.46
1982	20.01	47.12	32.88	48.87	49.58	50.29	26.09	15.43	8.16	8.53	12.76	29.04	162.26	163.54	164.82	1492.21	213.12	1500.19
1983	19.02	47.07	33.9	48.29	48.99	49.7	25.52	15.54	8.38	8.28	13.15	29.14	163.11	164.39	165.67	1514.85	213.38	1522.83
1984	19.66	46.52	33.82	47.97	48.67	49.37	25.47	15.33	8.22	8.37	12.89	29.73	163.72	165	166.28	1451.58	213.67	1459.34
1985	19.27	44.66	36.07	46.58	47.27	47.95	24.55	15.2	8.32	7.97	13.58	30.37	164.05	165.33	166.6	1455.55	212.6	1463.27
1986	19.42	43.24	37.34	45.76	46.44	47.11	24.76	15.17	8.33	7.78	13.65	30.32	166.17	167.44	168.72	1422.75	213.88	1430.34
1987	18.79	42.53	38.65	45.2	45.87	46.54	24.56	14.98	8.47	7.51	13.71	30.76	169.15	170.43	171.71	1353.63	216.3	1360.98
1988	18.43	42.44	39.14	45.36	46.02	46.69	24.01	15.09	8.84	7.2	14.05	30.82	170.19	171.47	172.74	1322.64	217.49	1329.84
1989	18.57	40.53	40.89	43.98	44.63	45.28	23.79	15.02	8.68	7.13	14.25	31.14	171	172.27	173.54	1309.05	216.9	1316.14
1990	18.15	40.45	41.39	43.04	43.68	44.32	23.58	15.11	8.56	7.21	14.36	31.2	168.59	169.84	171.1	1281.59	213.52	1288.55
1991	18.38	38.2	43.4	42.46	43.09	43.72	23.65	15.01	8.8	6.88	14.02	31.64	169.2	170.45	171.7	1254.81	213.54	1261.64
1992	17.58	36.95	45.45	42.32	42.95	43.57	23.75	14.99	8.98	6.74	13.8	31.75	168.86	170.1	171.34	1228.42	213.05	1235.12
1993	17.92	36.43	45.68	41.75	42.36	42.98	23.59	15.11	9.11	6.46	13.63	32.1	169.08	170.3	171.53	1229.18	212.66	1235.82
1994	17.74	35.46	46.79	40.53	41.14	41.74	23.01	15.34	9.06	6.53	13.91	32.15	165.9	167.11	168.32	1185.4	208.25	1191.87
1995	17.29	35.03	47.66	39.78	40.37	40.96	23.14	15.01	9.03	6.33	13.59	32.89	166.63	167.84	169.04	1189.03	208.21	1195.45
1996	17.17	34.17	48.64	39.48	40.07	40.65	22.72	15.3	9.1	6.24	13.55	33.1	166.24	167.43	168.63	1180.46	207.5	1186.81
1997	17.33	33.48	49.19	38.32	38.89	39.46	22.86	14.99	9.46	5.9	13.51	33.3	163.49	164.67	165.84	1153.86	203.56	1160.1
1998	17.75	32.78	49.47	37.96	38.53	39.09	22.65	14.88	9.31	6.02	13.18	33.97	163.03	164.19	165.36	1144.23	202.72	1150.4
1999	17.58	32.08	50.34	37.16	37.72	38.27	22.75	15.19	9.51	5.79	13.28	33.47	163.56	164.72	165.88	1133.83	202.44	1139.93
2000	17.35	32.41	50.24	34.86	35.39	35.93	22.52	15.18	9.56	5.7	13.09	33.95	156.76	157.88	159.01	1105.54	193.27	1111.51
2001	17.77	31.3	50.94	34.65	35.18	35.71	22.33	15.21	10.05	5.53	12.88	34.01	155.76	156.88	157.99	1086.59	192.06	1092.46
2002	17.38	31.63	50.98	34.01	34.52	35.04	22.04	15.21	10.05	5.56	12.85	34.29	155.81	156.91	158.01	1076.44	191.43	1082.24
2003	18.15	29.97	51.88	33.33	33.83	34.33	22.21	15.08	9.95	5.31	12.87	34.58	153.97	155.05	156.13	1086.05	188.88	1091.8
2004	17.87	30.57	51.56	32.74	33.24	33.74	22.09	15.09	10.27	5.07	12.4	35.09	152.53	153.59	154.66	999.49	186.83	1005
2005	18	29.71	52.3	32.13	32.62	33.11	21.75	14.93	10.45	5.05	12.03	35.78	152.85	153.91	154.96	1007.41	186.53	1012.87
2006	18.27	28.84	52.9	32.15	32.63	33.11	21.38	14.98	10.73	4.93	11.73	36.26	151.86	152.91	153.96	970.04	185.54	975.36
2007	18.89	28.46	52.66	31.5	31.98	32.46	21.1	14.8	11.06	4.95	11.69	36.4	151.08	152.12	153.16	956.62	184.1	961.84
2008	18.74	28.1	53.16	31.17	31.64	32.11	21.35	14.84	11.4	4.88	11.25	36.28	151.17	152.2	153.23	952.24	183.84	957.38
2009	18.67	27.69	53.64	31.02	31.49	31.95	21.23	14.64	11.34	4.83	11.15	36.8	151.03	152.05	153.07	940.21	183.54	945.27
2010	18.42	26.87	54.71	31.36	31.82	32.28	20.99	14.78	11.46	4.86	11.13	36.76	150.51	151.52	152.53	923.49	183.34	928.44
2011	19.14	27.3	53.53	31	31.46	31.91	21.18	14.39	11.62	4.72	10.79	37.31	147.75	148.74	149.72	894.66	180.2	899.47
2012	19.68	26.51	53.81	31.01	31.46	31.91	20.84	14.45	11.87	4.69	10.32	37.81	147.51	148.49	149.46	904.44	179.95	909.2
2013	18.99	26.89	54.13	30.95	31.39	31.84	20.56	14.53	12.51	4.54	10.26	37.6	146.92	147.88	148.85	886.02	179.27	890.69
2014	19.58	26.39	54.02	30.25	30.69	31.13	20.12	14.57	12.58	4.55	9.87	38.3	145.34	146.29	147.25	852.61	176.98	857.15
2015	19.72	25.1	55.14	29.33	29.76	30.18	20.12	14.61	12.76	4.55	9.86	38.1	145.12	146.06	147	875.44	175.82	879.95
2016	19.96	24.99	55.08	29.59	30.01	30.44	20.34	14.77	13.07	4.51	9.8	37.5	144.2	145.13	146.06	858.19	175.14	862.62
2017	nd	nd	nd	nd	nd	nd	nd	nd	nd	nd	nd	nd	nd	nd	nd	nd	nd	nd
nd: no data available for the corresponding year.

## Sheet: England&Wales
eTable 2. Age-Standardized Death Rates and 95% Confidence Intervals for Cancers of Infectious Roots, Cancers of Noninfectious Roots and All Cancers in the Study Study
and Proportion of Each Cancer Type (Infectious- vs Noninfectious-Related) Attributable to Specific Cancer Within Each Type, By Calendar Year, England and Wales
Calendar year	Cancers of infectious roots						Cancers of non-infectious roots									All cancers in the study
	As proportion (%)			Age-standardized death rate p. 100,000			As proportion (%)						Age-standardized death rate p. 100,000			Age-standardized death rate p. 100,000
	Cervical cancer	Stomach cancer	Liver, gallbladder, bile ducts cancer	Lower bound of 95% confidence interval	Rate	Upper bound of 95% confidence interval	Colorectum cancer	Breast cancer	Pancreas cancer	Esophagus cancer	Prostate cancer	Trachea, bronchus, lung cancer	Lower bound of 95% confidence interval	Rate	Upper bound of 95% confidence interval	Lower bound of 95% confidence interval	Rate	Upper bound of 95% confidence interval
1950	17.35	70.76	11.89	77.26	78.31	79.36	40.43	16.98	6.86	5.61	8.22	21.9	166.5	168.04	169.58	2194.68	246.35	2206.75
1951	17.08	71.21	11.72	76.34	77.38	78.42	38.45	17.02	6.82	5.51	8.13	24.07	163.38	164.89	166.4	2347.17	242.27	2359.61
1952	17.25	71.15	11.61	74.44	75.46	76.48	37.46	16.92	7.33	5.4	7.74	25.14	168.05	169.58	171.11	2100.36	245.04	2112.06
1953	17.15	71.36	11.49	72.7	73.7	74.71	36.51	16.72	6.98	5.11	8.03	26.65	166.79	168.3	169.81	2092.64	242	2104.24
1954	16.94	71.16	11.9	71.05	72.03	73.02	35.11	16.57	7.11	5.04	8.42	27.75	170.89	172.41	173.93	2055.9	244.44	2067.31
1955	16.87	71.83	11.3	70.62	71.6	72.58	33.76	16.57	7.24	5.04	8.25	29.14	170.95	172.46	173.96	2106.6	244.06	2118.1
1956	17.32	71.21	11.46	69.13	70.1	71.06	32.68	16.44	6.83	4.99	8.68	30.38	172.21	173.71	175.21	2091.22	243.81	2102.61
1957	17.48	71.07	11.45	68.73	69.69	70.64	31.89	16.23	7.25	4.79	8.29	31.55	172.91	174.4	175.9	2004.67	244.09	2015.66
1958	18.04	71.45	10.51	67.96	68.9	69.84	31.2	16.39	7.4	4.67	8.39	31.95	175.23	176.72	178.22	2035.74	245.62	2046.76
1959	18	71.53	10.47	67.06	67.99	68.93	30.5	15.55	7.58	4.7	8.27	33.4	176.22	177.7	179.19	2004.36	245.69	2015.2
1960	18.44	71.2	10.35	65.72	66.64	67.56	29.19	15.86	7.56	4.59	8.21	34.6	177.55	179.03	180.52	1964.3	245.67	1974.94
1961	18.31	71.08	10.61	63.77	64.66	65.56	28.53	16.05	7.4	4.62	8.01	35.39	178.07	179.55	181.02	2024.99	244.21	2035.71
1962	18.46	70.37	11.15	62.77	63.66	64.54	27.86	15.72	7.46	4.63	8.19	36.14	179.61	181.08	182.54	2017.77	244.74	2028.39
1963	18.33	70.9	10.77	62.08	62.96	63.83	27.36	15.74	7.48	4.5	8.04	36.88	179.71	181.17	182.63	2044.76	244.13	2055.38
1964	18.88	69.73	11.39	59.44	60.29	61.14	26.92	16.03	7.53	4.57	7.63	37.3	182.83	184.3	185.76	1864.28	244.59	1874.3
1965	18.83	69.84	11.34	58.44	59.28	60.11	26.08	15.45	7.69	4.48	8.08	38.23	183.64	185.09	186.55	1886.97	244.37	1896.98
1966	18.69	69.5	11.79	58.44	59.27	60.1	25.8	15.41	7.77	4.62	7.67	38.75	185.28	186.73	188.19	1915.14	246	1925.16
1967	18.43	69.47	12.08	57.06	57.88	58.7	25.8	15.55	7.46	4.5	7.36	39.34	189.91	191.37	192.84	1819.43	249.25	1829.14
1968	20.05	71.21	8.76	53.92	54.71	55.5	26.05	15.13	7.58	4.58	7.14	39.52	191.45	192.91	194.37	1914.81	247.62	1924.72
1969	20.39	70.86	8.75	53.62	54.4	55.19	25.34	15.36	7.56	4.53	7.09	40.11	193.73	195.19	196.65	1883.28	249.59	1893
1970	19.7	71.72	8.58	52.48	53.25	54.03	25.31	15.28	7.51	4.61	6.74	40.56	194.14	195.6	197.06	1851.83	248.85	1861.42
1971	20.3	71	8.7	50.76	51.52	52.27	24.62	15.86	7.63	4.6	6.82	40.46	195.85	197.31	198.76	1806.97	248.83	1816.4
1972	19.45	71.54	9.01	50.3	51.05	51.8	24.67	15.47	7.55	4.56	6.81	40.95	197.85	199.3	200.76	1861.89	250.35	1871.41
1973	20.35	70.5	9.15	49.23	49.97	50.7	24.22	15.62	7.56	4.59	6.77	41.23	199.24	200.7	202.15	1834.09	250.67	1843.49
1974	20.49	70.45	9.06	47.74	48.46	49.18	24.02	15.2	7.51	4.67	6.76	41.84	201.41	202.87	204.33	1810.88	251.33	1820.18
1975	19.93	71.17	8.92	47.25	47.97	48.69	23.98	15.59	7.66	4.71	6.69	41.37	201.82	203.28	204.74	1787.97	251.25	1797.17
1976	20.47	69.77	9.76	47.03	47.74	48.45	24.01	15.57	7.51	4.67	6.75	41.49	203.44	204.89	206.34	1821.61	252.63	1830.86
1977	20.86	69.32	9.8	45.22	45.92	46.62	23.1	15.59	7.63	4.89	6.72	42.07	203.25	204.71	206.16	1734.57	250.63	1743.55
1978	21.05	69.29	9.66	45.58	46.27	46.97	22.86	15.66	7.53	4.94	6.74	42.27	203.66	205.11	206.56	1738.91	251.38	1747.84
1979	20.54	68.11	11.37	44.88	45.56	46.25	22.54	15.72	7.75	4.77	6.77	42.45	204.49	205.94	207.38	1739.78	251.5	1748.66
1980	20.79	67.46	11.73	43.39	44.07	44.74	22.27	15.59	7.69	4.95	6.91	42.59	206.08	207.53	208.98	1687.15	251.6	1695.85
1981	21.06	66.71	12.26	42.41	43.07	43.74	22.03	16.2	7.43	5	7.03	42.3	203.88	205.31	206.75	1659.57	248.38	1668.15
1982	21.63	65.98	12.39	40.91	41.56	42.21	21.49	16.09	7.35	5.21	7.18	42.68	201.93	203.35	204.78	1652.37	244.91	1660.88
1983	21.33	66.84	11.81	40.94	41.58	42.23	21.6	16.01	7.3	5.17	7.34	42.57	206.13	207.56	208.99	1627.45	249.14	1635.85
1984	20.72	66.01	13.29	40.76	41.4	42.05	21.65	16.42	7.34	5.21	7.98	41.39	212.62	214.07	215.53	1573.16	255.47	1581.38
1985	21.66	64.83	13.54	39.77	40.4	41.04	21.45	16.36	7.28	5.49	8.28	41.13	213.67	215.12	216.57	1617.66	255.52	1625.93
1986	22.07	63.99	13.94	38.84	39.46	40.08	20.88	16.75	7.29	5.49	8.61	40.97	211.15	212.6	214.04	1575.76	252.06	1583.89
1987	21.86	63.83	14.31	38.04	38.65	39.27	20.96	16.69	7.26	5.68	8.86	40.55	212.27	213.71	215.15	1519.67	252.36	1527.6
1988	22.26	63.04	14.7	37.62	38.23	38.84	20.9	16.51	7.15	5.79	9.1	40.56	212.13	213.57	215	1511.35	251.8	1519.21
1989	21.93	62.87	15.17	36.11	36.71	37.3	21.02	16.7	7.22	5.9	9.55	39.61	211.63	213.06	214.49	1507.94	249.77	1515.74
1990	22.41	62.23	15.35	34.97	35.56	36.14	20.77	16.34	7.28	6.2	9.79	39.62	210.33	211.76	213.18	1460.86	247.32	1468.5
1991	22.24	61.18	16.62	34.15	34.72	35.3	20.46	16.45	7.1	6.21	10.32	39.45	209.49	210.9	212.32	1457.42	245.62	1465
1992	21.74	60.9	17.39	33.47	34.04	34.61	20.8	16.27	7.12	6.36	10.53	38.92	208.47	209.88	211.29	1414.71	243.92	1422.15
1993	21.59	60.04	18.37	30.55	31.08	31.62	19.98	16.05	7.2	6.87	10.77	39.14	199.61	200.98	202.35	1446.8	232.06	1454.28
1994	20.44	60.51	19.05	30.33	30.87	31.41	19.94	15.84	7.19	7.07	10.97	38.99	197.1	198.47	199.83	1374.68	229.34	1381.95
1995	21.56	59.15	19.29	29.03	29.55	30.08	19.82	15.61	7.26	7.19	11.32	38.79	194.81	196.16	197.51	1397.08	225.71	1404.38
1996	21.96	57.73	20.31	28	28.51	29.02	19.8	15.41	7.44	7.39	11.32	38.65	190.06	191.38	192.71	1363.48	219.89	1370.62
1997	21.04	57.14	21.82	27.63	28.14	28.65	19.86	15.44	7.49	7.57	11.28	38.36	184.6	185.91	187.21	1339.76	214.05	1346.8
1998	21.14	57.21	21.65	26.84	27.34	27.84	19.57	15.19	7.52	7.69	11.37	38.66	184.86	186.16	187.46	1328.07	213.5	1335.09
1999	20.98	56.55	22.47	25.77	26.26	26.75	19.36	15.11	7.8	7.92	11.49	38.32	181.07	182.35	183.64	1320.94	208.61	1327.92
2000	21.98	53.92	24.1	25	25.48	25.96	19.13	15.03	8.12	8.07	11.34	38.31	176.15	177.41	178.67	1264.84	202.89	1271.62
2001	22.39	53.46	24.11	24.54	25.01	25.48	18.85	15.17	7.96	8.08	12.11	37.82	176.52	177.78	179.04	1238.19	202.79	1244.86
2002	21.75	52.85	25.39	24.26	24.73	25.19	18.86	14.99	8.07	8.28	12.1	37.69	175.65	176.89	178.14	1230.65	201.62	1237.27
2003	22.25	51.18	26.53	23.37	23.82	24.27	18.66	14.71	8.22	8.44	12.34	37.63	173.2	174.44	175.67	1227.07	198.26	1233.64
2004	23.03	49.47	27.51	23	23.45	23.9	18.96	14.48	8.38	8.35	12.48	37.37	170.01	171.22	172.44	1163.76	194.67	1170.14
2005	22.71	48.3	29	22.76	23.21	23.65	18.73	14.37	8.54	8.48	12.18	37.7	169.95	171.16	172.37	1147.22	194.37	1153.51
2006	22.51	45.65	31.88	22.09	22.52	22.96	18.45	14.18	8.61	8.45	12.12	38.2	170.05	171.26	172.46	1112.38	193.78	1118.55
2007	22.32	45.16	32.52	22.1	22.54	22.97	18.28	13.72	8.91	8.33	12.25	38.51	168.59	169.78	170.97	1095.97	192.32	1102.04
2008	22.39	43.72	33.85	22.25	22.69	23.12	18.35	13.59	8.87	8.41	11.96	38.82	168.76	169.95	171.13	1087.67	192.64	1093.66
2009	22.17	41.56	36.26	22.21	22.64	23.07	18.01	13.21	9.2	8.54	12.35	38.69	165.47	166.64	167.81	1039.14	189.28	1044.97
2010	22.91	40.4	36.65	22.27	22.7	23.12	18.16	13.11	9.08	8.53	12.6	38.52	163.26	164.41	165.56	1023.47	187.11	1029.2
2011	22.99	38.27	38.75	22.55	22.97	23.4	17.96	13.07	9.47	8.42	12.57	38.52	161.82	162.95	164.09	988.84	185.92	994.42
2012	22.42	36.49	41.09	22.82	23.24	23.66	18.25	12.9	9.71	8.45	12.4	38.28	160.23	161.34	162.46	993.91	184.58	999.44
2013	21.88	35.44	42.68	22.52	22.94	23.35	18.04	12.79	9.56	8.52	12.45	38.64	156.75	157.85	158.94	989.92	180.79	995.39
2014	22.37	33.36	44.27	22.96	23.38	23.8	17.86	12.54	9.86	8.4	12.8	38.55	156.84	157.93	159.02	965.97	181.31	971.33
2015	22.68	32.58	44.74	22.21	22.62	23.02	17.85	12.59	9.86	8.63	13.18	37.87	154.35	155.42	156.48	992.57	178.04	997.93
2016	22.67	31.93	45.44	22.92	23.33	23.74	18.07	12.5	10.22	8.57	12.99	37.65	153.38	154.43	155.49	974.31	177.76	979.59
2017	nd	nd	nd	nd	nd	nd	nd	nd	nd	nd	nd	nd	nd	nd	nd	nd	nd	nd
nd: no data available for the corresponding year.

## Sheet: Japan
Table 3. Age-Standardized Death Rates and 95% Confidence Intervals for Cancers of Infectious Roots, Cancers of Noninfectious Roots and All Cancers in the Study
and Proportion of Each Cancer Type (Infectious- vs Noninfectious-Related) Attributable to Specific Cancer Within Each Type, By Calendar Year, Japan
Calendar year	Cancers of infectious roots						Cancers of non-infectious roots									All cancers in the study
	As proportion (%)			Age-standardized death rate p. 100,000			As proportion (%)						Age-standardized death rate p. 100,000			Age-standardized death rate p. 100,000
	Cervical cancer	Stomach cancer	Liver, gallbladder, bile ducts cancer	Lower bound of 95% confidence interval	Rate	Upper bound of 95% confidence interval	Colorectum cancer	Breast cancer	Pancreas cancer	Esophagus cancer	Prostate cancer	Trachea, bronchus, lung cancer	Lower bound of 95% confidence interval	Rate	Upper bound of 95% confidence interval	Lower bound of 95% confidence interval	Rate	Upper bound of 95% confidence interval
1950	14.29	71.07	14.64	157.59	158.99	160.39	39.75	13.31	4.26	30.81	1.19	10.68	35.44	36.13	36.81	2758.01	195.12	2769.4
1951	13.63	70.53	15.85	163.18	164.6	166.02	40.5	12.45	4.54	30.11	1.42	11.01	36.73	37.43	38.14	2607.08	202.03	2618.26
1952	12.98	71.57	15.45	168.82	170.26	171.7	37.34	13.07	4.77	30.13	1.85	12.86	37.7	38.4	39.1	2479.28	208.66	2490.41
1953	12.2	71.74	16.06	168.48	169.9	171.32	36.57	11.88	5.89	29.58	2.63	13.45	40.02	40.74	41.46	2611.59	210.64	2623.27
1954	12.14	71.45	16.41	171.93	173.35	174.78	36.41	10.78	6.61	27.23	2.44	16.52	41.95	42.68	43.4	2364.67	216.03	2375.61
1955	11.4	71.68	16.92	174	175.43	176.85	35.33	11.25	6.68	25.73	2.5	18.52	44.76	45.51	46.25	2296.72	220.94	2307.56
1956	11	71.5	17.5	177.62	179.04	180.47	33.41	10.39	7.11	25.24	3.04	20.8	49.18	49.96	50.74	2427.59	229	2438.8
1957	10.39	72.74	16.88	174.11	175.51	176.9	33.35	9.02	7.97	23.7	3.77	22.18	48.56	49.32	50.07	2539.15	224.83	2550.65
1958	10.42	72.32	17.26	172.88	174.26	175.64	31.53	9.27	8.27	22.82	3.98	24.14	51.25	52.02	52.79	2246.13	226.28	2256.8
1959	10.08	72.88	17.05	173.61	174.98	176.35	31.77	8.36	8.58	21.73	4.14	25.44	52.61	53.38	54.15	2243.32	228.36	2253.93
1960	9.83	72.6	17.57	174.5	175.86	177.22	30.95	8.56	8.88	21	3.74	26.87	54.59	55.38	56.16	2316.02	231.24	2326.84
1961	9.78	72.79	17.44	172.32	173.66	175.01	30.72	8.15	9.19	20.5	4.01	27.43	57.02	57.81	58.6	2269.22	231.47	2279.91
1962	9.73	72.56	17.7	167.92	169.22	170.53	29.75	7.54	9.7	19.87	4.14	29	57.69	58.48	59.26	2320.99	227.7	2331.81
1963	9.5	72.73	17.76	168.22	169.52	170.81	29.67	7.33	9.83	19.32	4.09	29.74	59.62	60.4	61.19	2135.46	229.92	2145.7
1964	9.19	73.08	17.73	166.16	167.43	168.7	28.93	7.11	10.51	19.35	4.64	29.46	62.77	63.57	64.37	2109.7	231	2119.8
1965	9.09	73.54	17.38	164.16	165.41	166.66	29.6	6.75	11.05	18.2	3.92	30.47	63.83	64.62	65.42	2187.16	230.03	2197.43
1966	8.98	72.89	18.14	162.21	163.44	164.67	28.61	7.04	11.01	17.81	4.35	31.19	65.86	66.66	67.46	2036.98	230.1	2046.76
1967	9.11	73	17.89	160.41	161.61	162.82	28.79	6.54	11.79	17.53	3.93	31.44	67.59	68.39	69.18	2005.23	230	2014.82
1968	9.65	84.18	6.17	140.25	141.37	142.48	29.08	6.21	11.65	17.56	4.14	31.36	69.94	70.73	71.53	1998.4	212.1	2007.88
1969	9.5	84.37	6.13	137.32	138.41	139.5	28.5	6.13	12.16	16.93	4.24	32.06	72.63	73.43	74.24	1955.67	211.84	1964.89
1970	9.56	84.07	6.37	131.64	132.69	133.74	28.1	6.62	12.56	16.45	4.17	32.1	72.88	73.67	74.47	1967.38	206.36	1976.53
1971	9.14	83.85	7.01	130.96	131.99	133.03	28.79	6.42	12.51	16.12	3.62	32.55	75.27	76.07	76.87	1838.45	208.06	1847.18
1972	9.34	83.04	7.63	129.87	130.89	131.92	28.14	6.39	12.72	14.95	3.86	33.96	77.45	78.25	79.04	1783.1	209.14	1791.57
1973	8.8	83.33	7.87	127.04	128.03	129.03	28.83	6.27	12.41	14.5	4.18	33.79	79.39	80.19	80.98	1800.5	208.22	1808.9
1974	9.04	82.84	8.12	123.64	124.61	125.57	29.21	5.89	12.73	14	4.11	34.05	81.5	82.3	83.09	1766.08	206.91	1774.31
1975	9.01	81.81	9.18	119.35	120.29	121.22	28.83	6.1	12.64	12.83	4.19	35.41	81.88	82.67	83.45	1701.77	202.96	1709.75
1976	8.76	81.28	9.96	116.95	117.86	118.77	29.03	5.82	12.61	12.12	4.02	36.41	84.85	85.64	86.43	1666.56	203.5	1674.37
1977	8.36	80.77	10.88	115.73	116.63	117.53	27.93	6	12.79	12.01	4.23	37.04	87.89	88.68	89.47	1579.47	205.31	1586.94
1978	8.53	79.83	11.63	112.09	112.96	113.83	28.26	5.91	12.92	11.28	4.03	37.6	90.7	91.5	92.29	1543.04	204.46	1550.31
1979	6.97	67.61	25.42	132.11	133.04	133.98	27.97	5.63	12.95	10.87	4.33	38.26	93.42	94.22	95.02	1474.76	227.26	1481.74
1980	6.81	66.79	26.4	129.22	130.13	131.04	27.52	5.67	13.37	10.74	4.14	38.56	96.15	96.95	97.74	1502.97	227.08	1509.92
1981	6.67	65.61	27.73	127.2	128.09	128.98	27.86	5.62	13.43	9.79	4.23	39.07	99.57	100.37	101.18	1449.19	228.46	1455.9
1982	6.41	64.03	29.56	123.96	124.83	125.7	27.59	5.32	13.71	9.52	4.36	39.51	101.39	102.18	102.98	1376.58	227.01	1382.99
1983	6.22	62.93	30.85	123.42	124.27	125.13	27.33	5.24	13.79	9.26	4.36	40.01	103.68	104.48	105.27	1379.75	228.75	1386.05
1984	5.83	62.12	32.03	123.25	124.09	124.93	27.42	5.35	13.55	8.73	4.4	40.56	105.89	106.68	107.47	1330.83	230.77	1336.91
1985	5.75	60.61	33.63	120.81	121.64	122.46	26.88	5.25	14.24	8.46	4.78	40.4	108.4	109.19	109.98	1304.8	230.83	1310.71
1986	5.51	59.4	35.08	117.61	118.41	119.21	26.98	5.27	14.92	8.27	4.67	39.9	109.74	110.52	111.3	1256.61	228.93	1262.31
1987	5.25	58.11	36.64	117.29	118.08	118.87	26.76	5.08	15.06	8.12	4.67	40.31	113.21	114	114.78	1212.16	232.08	1217.65
1988	5.38	57.04	37.58	114.99	115.76	116.53	26.89	5.19	15.24	7.83	4.48	40.36	114.89	115.67	116.44	1233.13	231.43	1238.57
1989	5.21	56.15	38.64	113.44	114.19	114.94	26.93	5.12	14.9	7.64	4.71	40.68	117.22	117.99	118.75	1180.82	232.18	1186.04
1990	5.12	54.92	39.95	110.69	111.42	112.14	27.38	5.04	14.82	7.59	4.64	40.56	116.96	117.71	118.47	1184.03	229.13	1189.16
1991	5.05	54.36	40.58	108.95	109.66	110.37	27.24	5.33	14.46	7.5	4.88	40.6	117.93	118.68	119.42	1153	228.34	1157.97
1992	4.99	53.7	41.3	107.82	108.52	109.21	27.63	5.25	14.37	7.4	4.83	40.52	120.1	120.84	121.58	1144.69	229.36	1149.55
1993	4.77	52.7	42.54	104.71	105.38	106.06	27.31	5.43	14.43	7.33	4.89	40.61	119.81	120.54	121.27	1131.46	225.92	1136.2
1994	4.78	52.19	43.03	104.26	104.93	105.6	27.27	5.54	14.02	7.12	5.16	40.87	121.58	122.3	123.03	1090.31	227.23	1094.89
1995	4.81	51	44.19	108.19	108.86	109.52	27.69	5.71	13.97	7.06	5.45	40.12	125.64	126.37	127.09	1102.81	235.23	1107.32
1996	4.82	50.6	44.58	106.41	107.06	107.72	27.53	5.63	13.82	7.09	5.77	40.16	128.27	129	129.72	1037.33	236.06	1041.63
1997	4.9	49.98	45.13	103.21	103.84	104.48	27.32	5.9	13.8	7.29	5.82	39.86	127.16	127.87	128.58	1018.39	231.71	1022.58
1998	4.75	49.62	45.63	102.77	103.39	104.02	27.32	5.91	13.76	7.1	6.04	39.87	128.04	128.74	129.44	1002.81	232.13	1006.88
1999	4.88	49.29	45.82	99.97	100.58	101.18	27.22	6.02	14.08	7.09	5.97	39.62	127.83	128.52	129.21	1011.63	229.1	1015.64
2000	4.86	48.99	46.15	98.09	98.68	99.27	26.9	6.12	14.04	7.1	6.13	39.71	127.79	128.47	129.14	960.03	227.15	963.87
2001	4.86	48.28	46.87	95.39	95.97	96.54	26.99	6.33	13.87	7.21	6.04	39.56	127.29	127.96	128.62	934.02	223.93	937.75
2002	4.99	47.6	47.43	92.49	93.05	93.6	26.85	6.27	14.07	7.12	6.16	39.52	126.56	127.21	127.86	911.67	220.26	915.29
2003	5.01	47.84	47.16	89.53	90.07	90.61	27.1	6.36	14.38	7.18	6.17	38.81	125.24	125.88	126.52	906.21	215.95	909.75
2004	5.13	47.77	47.11	88.63	89.16	89.69	26.7	6.65	14.47	6.98	6.13	39.06	126.73	127.36	127.99	886.09	216.52	889.52
2005	5.05	47.63	47.34	85.47	85.98	86.5	26.47	6.7	14.48	6.85	6.17	39.33	126.15	126.77	127.39	896.71	212.75	900.1
2006	5.2	47.69	47.12	83.46	83.96	84.46	26.16	6.94	14.55	6.86	6.17	39.32	125.48	126.09	126.7	870.05	210.05	873.33
2007	5.32	47.72	46.95	81.41	81.89	82.38	25.81	6.93	14.84	6.87	6.08	39.46	125.97	126.58	127.18	858.73	208.47	861.94
2008	5.44	47.15	47.39	79.45	79.93	80.4	25.82	7.12	15.24	6.78	5.98	39.05	126.04	126.63	127.22	853.89	206.56	857.03
2009	5.37	47.45	47.18	76.86	77.32	77.78	25.34	7.23	15.6	6.72	5.93	39.17	124.01	124.59	125.17	828.28	201.91	831.32
2010	5.79	47.26	46.97	75.22	75.67	76.12	25.38	7.38	15.7	6.59	6.04	38.92	125.63	126.21	126.79	834.73	201.88	837.73
2011	5.99	47.13	46.86	73.16	73.6	74.03	25.71	7.47	15.88	6.57	5.92	38.46	125.05	125.61	126.18	845.45	199.21	848.42
2012	6.18	47.28	46.54	70.48	70.9	71.32	26.04	7.26	16.18	6.27	5.92	38.33	125.25	125.81	126.37	821.02	196.71	823.9
2013	6.24	47.29	46.47	68.51	68.92	69.33	25.76	7.56	16.28	6.16	6	38.26	125.51	126.07	126.63	805.69	194.99	808.5
2014	6.81	47.01	46.17	66.52	66.92	67.32	25.88	7.56	16.58	6.1	5.86	38.03	125.06	125.61	126.16	787.94	192.53	790.68
2015	7.01	46.6	46.37	64.09	64.48	64.86	26.14	7.72	16.41	6.12	5.65	37.98	124.46	125	125.54	774	189.48	776.68
2016	7.08	46.31	46.63	61.76	62.13	62.51	26.04	7.92	17.08	5.94	5.8	37.24	123.78	124.31	124.85	762.12	186.44	764.74
2017	nd	nd	nd	nd	nd	nd	nd	nd	nd	nd	nd	nd	nd	nd	nd	nd	nd	nd
nd: no data available for the corresponding year.

## Sheet: Norway
Table 4. Age-Standardized Death Rates and 95% Confidence Intervals for Cancers of Infectious Roots, Cancers of Noninfectious Roots and All Cancers in the Study
and Proportion of Each Cancer Type (Infectious- vs Noninfectious-Related) Attributable to Specific Cancer Within Each Type, By Calendar Year, Norway
Calendar year	Cancers of infectious roots						Cancers of non-infectious roots									All cancers in the study
	As proportion (%)			Age-standardized death rate p. 100,000			As proportion (%)						Age-standardized death rate p. 100,000			Age-standardized death rate p. 100,000
	Cervical cancer	Stomach cancer	Liver, gallbladder, bile ducts cancer	Lower bound of 95% confidence interval	Rate	Upper bound of 95% confidence interval	Colorectum cancer	Breast cancer	Pancreas cancer	Esophagus cancer	Prostate cancer	Trachea, bronchus, lung cancer	Lower bound of 95% confidence interval	Rate	Upper bound of 95% confidence interval	Lower bound of 95% confidence interval	Rate	Upper bound of 95% confidence interval
1950	nd	nd	nd	nd	nd	nd	nd	nd	nd	nd	nd	nd	nd	nd	nd	nd	nd	nd
1951	9.64	81.73	8.62	124.32	129.74	135.15	38.29	20.6	7.48	7.28	17.2	9.17	94.76	99.38	104	1643.89	229.12	1683.05
1952	9.92	81.7	8.38	113.95	119.04	124.14	35.65	19.37	8.86	5.54	20	10.57	99.24	103.95	108.66	1663.22	222.99	1702.36
1953	8.86	81.73	9.41	108.56	113.48	118.39	34.24	19.12	9.73	5.86	21.89	9.18	90.83	95.25	99.67	1648.77	208.73	1687.55
1954	10.7	80.18	9.13	103.15	107.87	112.59	30.62	21.21	9.67	5.98	21.44	11.08	93.23	97.67	102.1	1667.28	205.54	1706.01
1955	11.28	81.45	7.29	91.86	96.22	100.59	32.42	20.49	9.87	6	21.13	10.08	96.44	100.89	105.33	1637.32	197.11	1675.37
1956	11.07	79.4	9.52	89.85	94.12	98.39	30.21	19.76	8.49	5.22	25.16	11.14	98.34	102.81	107.27	1646.55	196.93	1684.26
1957	11.28	81.31	7.4	90.17	94.42	98.67	30.28	18.97	11.82	5.16	22.24	11.52	97.27	101.7	106.12	1655.96	196.12	1693.48
1958	11.43	79.29	9.28	84.02	88.03	92.05	31.07	19.75	10.7	4.21	22.46	11.82	100.1	104.53	108.96	1673.92	192.56	1711.34
1959	11.81	79.68	8.5	82.46	86.42	90.38	29.9	19.16	10.73	4.57	21.95	13.69	98.51	102.81	107.12	1654.56	189.23	1691.36
1960	11.08	80.7	8.24	76.69	80.5	84.31	29.22	18.25	10.46	4.79	23.55	13.75	104.87	109.32	113.78	1673.15	189.82	1709.91
1961	11.24	79.43	9.33	76.73	80.5	84.26	30.36	19.41	10.12	4.93	21.73	13.47	104.63	109.02	113.42	1681.94	189.52	1718.46
1962	11.95	78.39	9.65	71.2	74.79	78.38	30.23	18.17	10.55	4.27	22.74	14.03	103.44	107.76	112.08	1698.44	182.55	1734.77
1963	11.83	79.28	8.9	72.59	76.19	79.79	27.89	18.5	9.59	4.33	25.76	13.93	112.97	117.46	121.95	1806.03	193.65	1843.3
1964	13.86	76.19	9.95	69.87	73.36	76.85	29.51	16.67	11.7	3.97	22.99	15.17	108.62	112.95	117.28	1689.57	186.31	1725.27
1965	13.03	78.03	8.94	69.56	73.05	76.54	30.92	18.05	11.22	3.95	22	13.86	113.46	117.85	122.24	1659.87	190.9	1694.87
1966	13.69	76.02	10.29	68.21	71.61	75	30.27	18.1	10.84	3.81	22.23	14.76	113.66	118.04	122.42	1665.07	189.65	1699.83
1967	13.83	76.38	9.79	66.95	70.29	73.62	30.2	16.26	12.05	3.53	21.4	16.57	115.62	120	124.37	1633.72	190.29	1667.73
1968	13.59	74.12	12.3	69.34	72.71	76.09	30.31	17.86	11.32	3.66	20.02	16.84	127.29	131.82	136.35	1667.36	204.53	1701.39
1969	15.22	78.6	6.17	60.61	63.73	66.85	30.56	16.36	12.04	3.98	19.65	17.4	124.37	128.78	133.2	1682.44	192.51	1716.17
1970	16.2	76	7.8	59.3	62.33	65.36	29.63	15.88	12.82	3.39	20.3	17.97	123.9	128.3	132.69	1653.53	190.63	1686.8
1971	16.62	73.63	9.75	54.52	57.41	60.3	29.61	15.58	12.02	2.52	22.21	18.06	130.11	134.57	139.02	1639.4	191.98	1672.27
1972	16.09	73.55	10.34	51.83	54.63	57.43	30.88	16.43	11.21	3.63	19.44	18.41	124.21	128.51	132.81	1628.44	183.14	1660.93
1973	17.9	72.59	9.51	49.73	52.46	55.19	29.72	16.77	12.91	3.09	18.21	19.3	125.66	129.94	134.22	1624.81	182.4	1656.99
1974	17.29	72.39	10.32	45.92	48.53	51.14	28.25	16.17	12.27	2.85	21.05	19.43	118.71	122.83	126.95	1577.09	171.36	1608.52
1975	17.76	71.4	10.82	47.29	49.89	52.49	28.35	15.33	11.47	3.59	20.39	20.87	130.92	135.24	139.55	1569.92	185.13	1600.97
1976	18.8	68.38	12.82	48.59	51.23	53.87	29.54	15.1	11.19	2.57	21	20.6	134.35	138.68	143.01	1550.61	189.91	1581.22
1977	17.72	71.07	11.19	45.7	48.25	50.79	29.19	16.45	10.72	2.91	19.77	20.96	141.64	146.06	150.48	1508.78	194.31	1538.71
1978	19.7	66.92	13.38	45.6	48.13	50.65	30.44	15.3	10.9	2.7	19.88	20.78	145.01	149.46	153.91	1511.1	197.59	1540.75
1979	20.9	66.01	13.09	43.4	45.84	48.27	29.8	15.83	10.33	2.65	20.32	21.08	142.24	146.59	150.93	1512.29	192.43	1541.62
1980	20.16	67.57	12.27	41.32	43.7	46.08	31.12	14.49	10.39	2.51	20.81	20.69	146.82	151.24	155.66	1475.08	194.94	1503.8
1981	19.58	66.58	13.84	43.03	45.45	47.86	29.33	14.18	11.78	2.7	18.41	23.6	149.43	153.83	158.24	1472.93	199.28	1501.41
1982	20.24	65.34	14.42	41.03	43.34	45.66	30.06	14.7	11.71	2.82	17.09	23.61	149.3	153.69	158.07	1427.59	197.03	1455.35
1983	21.79	63.4	14.81	40.97	43.28	45.6	28.97	14.04	11.12	2.43	19.66	23.8	145.32	149.61	153.9	1427.39	192.89	1454.88
1984	19.39	66.75	13.88	39.52	41.78	44.05	28.96	14.5	11.02	2.21	18.57	24.75	148.29	152.61	156.92	1414.49	194.39	1441.62
1985	19.98	61.35	18.68	39.37	41.6	43.84	27.77	14.03	11.81	1.88	19.27	25.23	153.46	157.79	162.13	1444.54	199.39	1471.67
1986	19.84	62.71	17.45	36.86	39.02	41.18	28.79	15	11.03	2.1	17.6	25.48	158.05	162.43	166.82	1400.24	201.45	1426.75
1987	22.9	62.1	15	35.87	37.99	40.1	28.82	14.18	11.35	2.28	17.71	25.67	155.27	159.59	163.91	1418.39	197.58	1444.85
1988	25.16	60.56	14.31	34.55	36.61	38.68	27.93	14.48	11.33	2.64	18.38	25.23	163.15	167.56	171.97	1412.19	204.17	1438.41
1989	22.17	62.58	15.25	33.01	35.01	37.02	28.12	14.66	10.92	2.13	18	26.16	156.27	160.57	164.87	1390.09	195.58	1415.95
1990	22.62	61.97	15.41	32.16	34.13	36.09	28.07	14.51	10.22	2.45	18.28	26.46	157.83	162.12	166.42	1397.94	196.25	1423.72
1991	21.85	61.92	16.23	32.74	34.74	36.73	27.51	13.5	9.95	2.82	18.55	27.67	159.72	164.04	168.36	1353.9	198.78	1379.2
1992	23.12	60.13	16.72	30.62	32.53	34.44	27.31	14.32	10.1	2.49	19.29	26.49	162.37	166.71	171.05	1334.14	199.24	1359.09
1993	24.87	55.3	19.79	29.61	31.48	33.35	28.07	13.73	10.04	2.26	19.13	26.77	169.94	174.35	178.76	1367.69	205.83	1392.75
1994	24.14	57.48	18.35	30.53	32.43	34.33	26.69	14.21	9.99	2.58	18.81	27.73	169.67	174.09	178.5	1289.93	206.52	1314.24
1995	24.39	58.81	16.81	29.15	31	32.85	28.26	13.62	9.69	2.44	18.41	27.59	168.82	173.19	177.56	1305.03	204.19	1329.33
1996	24.74	56.21	19.05	28.07	29.87	31.68	26.06	14.11	9.92	2.11	19.68	28.12	169.51	173.88	178.25	1254.08	203.75	1277.75
1997	23.76	56.46	19.74	27.55	29.33	31.11	27.02	12.77	9.53	2.53	19.02	29.12	170.4	174.77	179.13	1258.47	204.1	1282.03
1998	25.17	54.23	20.64	26.28	28.01	29.75	26.58	12.77	9.57	2.59	19.11	29.38	163.19	167.45	171.7	1233.33	195.46	1256.52
1999	21.82	56.43	21.78	28.06	29.84	31.63	26.25	12.13	9.78	2.76	19.21	29.88	164.48	168.74	173	1243.48	198.58	1266.64
2000	24.02	51.2	24.78	24.56	26.23	27.9	26.83	12.78	9.52	2.45	18.45	29.97	167.45	171.73	176.01	1203.64	197.96	1226.34
2001	25.06	52.72	22.25	25.71	27.41	29.11	27.7	12.15	10.27	2.27	17.11	30.51	168.6	172.88	177.16	1189.84	200.29	1212.29
2002	28.04	49.24	22.68	23.93	25.57	27.21	26.32	11.69	10.6	2.59	17.35	31.46	172.15	176.47	180.79	1190.24	202.04	1212.59
2003	27.54	50.11	22.34	24.71	26.36	28.01	26.56	11.5	9.72	2.68	17.6	31.95	168.93	173.19	177.45	1130.85	199.55	1152.55
2004	25.85	50.69	23.46	21.06	22.59	24.12	25.95	11.14	10.12	3.3	17.46	32.02	167.13	171.35	175.57	1085.63	193.94	1106.79
2005	25.44	48.99	25.56	23.21	24.8	26.38	24.42	11.4	10.54	3.18	17.3	33.16	163.6	167.75	171.91	1071.35	192.55	1092.26
2006	29.2	44.56	26.24	20.13	21.61	23.08	25.64	10.81	10.32	2.85	16.94	33.44	163.81	167.94	172.07	1052.15	189.55	1072.66
2007	27.95	45.23	26.82	21.46	22.97	24.49	24.55	10.29	10.56	2.92	17.49	34.19	165.4	169.52	173.64	1054.65	192.49	1075.03
2008	28.39	44.22	27.35	20.58	22.05	23.52	24.92	9.66	10.55	2.91	17.57	34.39	163.89	167.97	172.05	1036.21	190.02	1056.29
2009	28.26	40.99	30.8	19.49	20.91	22.34	25	10.69	10.74	2.71	17.11	33.75	160.16	164.17	168.18	1015	185.08	1034.76
2010	24.41	42.62	32.97	19.53	20.93	22.34	25.19	10.39	9.95	3.49	16.58	34.4	162.65	166.65	170.66	1002.55	187.58	1022.04
2011	25.24	41.56	33.2	21.16	22.62	24.07	24.88	9.43	10.42	2.96	16.97	35.35	158.15	162.08	166.01	986.69	184.7	1005.91
2012	26.23	39.01	34.76	19.8	21.2	22.59	25.24	9.93	11.46	3.09	15.75	34.53	158.69	162.59	166.48	982.33	183.79	1001.32
2013	27.12	37.63	35.25	20.38	21.79	23.19	24.64	9.87	11.34	3.35	16	34.81	157.5	161.35	165.21	959.88	183.14	978.6
2014	28.33	37.11	34.56	18.71	20.05	21.39	24.32	10.14	11.09	3.53	17.32	33.59	155.6	159.39	163.18	926.93	179.44	945.2
2015	24.68	36.67	38.64	19.98	21.35	22.72	24.83	9.06	11.96	3.37	16.61	34.17	150.89	154.59	158.29	918.6	175.94	936.62
2016	27.32	32.89	39.78	19.84	21.19	22.54	25.31	9.67	11.09	3.5	15.32	35.11	147.73	151.35	154.98	903.45	172.54	921.2
2017	nd	nd	nd	nd	nd	nd	nd	nd	nd	nd	nd	nd	nd	nd	nd	nd	nd	nd
nd: no data available for the corresponding year.

## Sheet: Sweden
Table 5. Age-Standardized Death Rates and 95% Confidence Intervals for Cancers of Infectious Roots, Cancers of Noninfectious Roots and All Cancers in the Study
and Proportion of Each Cancer Type (Infectious- vs Noninfectious-Related) Attributable to Specific Cancer Within Each Type, By Calendar Year, Sweden
Calendar year	Cancers of infectious roots						Cancers of non-infectious roots									All cancers in the study
	As proportion (%)			Age-standardized death rate p. 100,000			As proportion (%)						Age-standardized death rate p. 100,000			Age-standardized death rate p. 100,000
	Cervical cancer	Stomach cancer	Liver, gallbladder, bile ducts cancer	Lower bound of 95% confidence interval	Rate	Upper bound of 95% confidence interval	Colorectum cancer	Breast cancer	Pancreas cancer	Esophagus cancer	Prostate cancer	Trachea, bronchus, lung cancer	Lower bound of 95% confidence interval	Rate	Upper bound of 95% confidence interval	Lower bound of 95% confidence interval	Rate	Upper bound of 95% confidence interval
1950	nd	nd	nd	nd	nd	nd	nd	nd	nd	nd	nd	nd	nd	nd	nd	nd	nd	nd
1951	nd	nd	nd	nd	nd	nd	nd	nd	nd	nd	nd	nd	nd	nd	nd	nd	nd	nd
1952	10.75	75.61	13.65	99.4	102.62	105.83	37.26	18.76	9.36	5.45	17.57	11.6	108.56	111.85	115.14	1932.18	214.47	1961.43
1953	11.12	75.36	13.53	96.26	99.35	102.44	35.95	18.73	10.51	5.31	17.48	12.01	108.81	112.04	115.27	1926.87	211.39	1955.76
1954	11.12	75.14	13.73	95.37	98.45	101.54	32.84	19.79	12.1	5.35	16.76	13.17	104.7	107.83	110.97	1890.02	206.28	1918.45
1955	12.39	74.81	12.79	93.9	96.93	99.96	33.95	19.14	10.65	4.98	18.24	13.03	109.97	113.18	116.38	1838.37	210.11	1866.11
1956	12.19	74.8	13.01	90.05	92.98	95.91	33.08	17.56	11.9	5.51	18.94	13	114.45	117.7	120.95	1850.86	210.68	1878.47
1957	11.56	73.73	14.71	86.56	89.42	92.27	32.56	17.95	10.27	5.63	19.67	13.94	116.33	119.6	122.86	1897.25	209.02	1924.99
1958	13.57	73.1	13.34	83.3	86.03	88.77	32.13	17.29	11.57	3.92	20.33	14.77	119.31	122.55	125.8	1818.52	208.58	1845.47
1959	13.13	72.03	14.84	82.58	85.32	88.06	31.78	17.51	11.06	4.37	20.7	14.58	122.53	125.82	129.12	1779.25	211.14	1805.65
1960	14.07	70.92	15	77.56	80.15	82.74	32.24	17.83	11.35	3.86	20.1	14.63	124.46	127.72	130.97	1842.85	207.87	1869.46
1961	14.14	68.23	17.63	75.08	77.58	80.08	30.06	18	12.11	3.91	20.8	15.12	124.65	127.87	131.09	1773.47	205.45	1799.3
1962	13.47	69.68	16.87	74.86	77.37	79.88	31.31	16.18	12.32	3.57	21.3	15.31	130.22	133.49	136.76	1819.8	210.86	1845.76
1963	14.8	67.75	17.45	74.15	76.63	79.1	30.09	16.88	11.76	3.88	22.29	15.1	128.56	131.79	135.03	1775.41	208.42	1800.77
1964	13.75	66.81	19.44	70.35	72.74	75.12	30.31	16.95	12.21	3.34	21.01	16.17	130	133.21	136.41	1730	205.95	1754.68
1965	13.82	65.7	20.49	68.74	71.07	73.41	29.73	15.43	13.49	3.5	20.62	17.25	127.26	130.41	133.56	1734.16	201.48	1758.66
1966	15.16	63.58	21.25	65.86	68.13	70.4	28.73	15.9	14.61	3.51	20.24	17	127.5	130.61	133.72	1703.71	198.74	1727.74
1967	13.62	64.11	22.27	63.58	65.78	67.98	29.32	15.24	13.21	3.75	20.08	18.4	129.02	132.12	135.21	1695.11	197.9	1718.81
1968	15.58	62	22.43	64.15	66.35	68.56	30	15.35	13.73	3.59	19.46	17.86	131.81	134.92	138.02	1719.7	201.27	1743.35
1969	17.16	64.31	18.52	57.67	59.73	61.79	28.05	15.88	13.61	3.15	20.98	18.35	135.32	138.45	141.58	1699.64	198.18	1722.88
1970	16.43	61.2	22.38	58.16	60.2	62.25	29.62	15.48	13.23	3.24	19.27	19.15	135.3	138.41	141.52	1594.81	198.61	1617.07
1971	16.38	62.27	21.35	58.92	60.99	63.05	29.1	14.98	13.07	3.56	19.51	19.79	146.68	149.91	153.13	1606.42	210.9	1628.47
1972	16.3	59.32	24.38	62.01	64.11	66.2	27.63	15.61	12.75	3.29	21.33	19.4	153.86	157.12	160.38	1595.57	221.23	1617.29
1973	16.83	56.88	26.29	59.36	61.39	63.41	28.99	14.71	13.42	3.26	19.71	19.91	153.28	156.51	159.73	1599.62	217.9	1621.19
1974	16.31	56.72	26.96	58.58	60.56	62.55	28.21	15.17	13.22	2.94	20.26	20.2	157.82	161.07	164.32	1577.37	221.63	1598.56
1975	15.5	55.62	28.9	58.35	60.32	62.29	26.98	14.84	12.9	3.2	21	21.08	154.93	158.11	161.3	1579.31	218.43	1600.29
1976	16.1	54.3	29.6	57.13	59.06	60.99	27.81	14.56	13.05	3.1	20.51	20.98	155.06	158.22	161.38	1598.41	217.28	1619.36
1977	15.1	53.75	31.13	55.77	57.67	59.57	27.48	14.37	12.43	2.93	19.96	22.82	154.99	158.13	161.27	1527.02	215.8	1547.31
1978	17.63	50.91	31.44	52.96	54.8	56.64	27.16	14.09	13.25	3.13	19.79	22.59	153.68	156.78	159.88	1521.41	211.58	1541.46
1979	14.43	52.79	32.78	52.68	54.48	56.29	26.56	15.07	12.54	2.79	19.4	23.64	150.17	153.2	156.23	1514.94	207.68	1534.75
1980	16.31	49.51	34.18	50.66	52.43	54.19	26.41	15.02	13.72	2.93	18.9	23.03	149.32	152.31	155.31	1501.66	204.74	1521.21
1981	15.92	50.62	33.46	48	49.7	51.39	26.18	15.09	14.14	3.13	17.23	24.24	139.82	142.68	145.54	1483.79	192.38	1503.09
1982	15.6	50.38	34.02	44.53	46.15	47.78	25.91	15.25	14.29	3.32	17.31	23.91	139.18	142.01	144.85	1436.12	188.16	1454.94
1983	15.29	50.69	34.02	43.26	44.86	46.45	25.79	15.24	13.58	3.13	17.66	24.59	137.66	140.47	143.28	1414.49	185.33	1433.01
1984	15.3	48.22	36.46	42.42	43.99	45.55	24.42	15.07	14.06	3.2	17.69	25.57	139.19	141.99	144.79	1382.91	185.98	1401.05
1985	15.43	50.56	34.01	42.25	43.81	45.36	25.03	14.88	13.44	3.07	18.46	25.13	138.46	141.23	144	1410.21	185.04	1428.35
1986	16.37	49.07	34.56	38.24	39.7	41.17	24.8	14.55	13.67	2.84	19.57	24.56	138.15	140.9	143.66	1377.76	180.6	1395.56
1987	15.59	43.53	40.88	41.82	43.35	44.87	24.75	14.37	13.64	3.4	18.39	25.45	138.73	141.47	144.22	1355.26	184.82	1372.77
1988	14.85	41.72	43.43	41.6	43.1	44.61	24.46	15.01	13.43	3	18.9	25.2	142.33	145.1	147.86	1377.01	188.2	1394.47
1989	14.03	42.5	43.47	39.81	41.27	42.74	24.16	14.69	13.55	3.05	19.56	24.97	138.38	141.09	143.81	1299.81	182.36	1316.71
1990	16.16	41.28	42.58	39.27	40.72	42.17	24.36	14.23	13.04	3.13	20.04	25.19	139.8	142.51	145.22	1315.54	183.23	1332.37
1991	16.24	42.36	41.4	37.14	38.55	39.95	23.66	14.34	12.61	3.18	20.25	25.95	141.61	144.33	147.05	1296.75	182.88	1313.35
1992	16.51	40.94	42.55	36.48	37.86	39.24	23.9	14.5	12.65	3.11	19.9	25.94	140.5	143.2	145.9	1274.05	181.06	1290.39
1993	16.82	38.18	45.01	36.27	37.64	39.02	23.34	14.21	13.76	3.21	20.38	25.1	140.18	142.86	145.54	1282.54	180.5	1298.8
1994	16.68	39.17	44.12	35.21	36.56	37.92	23.11	14.03	13.12	3.16	20.34	26.24	135.87	138.51	141.14	1207.11	175.07	1222.85
1995	17.41	37.12	45.46	32.64	33.94	35.23	23	14.35	12.68	2.71	20.81	26.44	139.95	142.61	145.27	1213.71	176.55	1229.36
1996	15.81	37.6	46.62	32.62	33.91	35.2	22.55	13.98	13.07	3.18	20.87	26.35	140.13	142.78	145.43	1198.73	176.69	1214.17
1997	16.97	37.27	45.76	33.87	35.18	36.48	21.63	13.61	12.49	3.39	21.92	26.96	139.37	142	144.62	1174.47	177.18	1189.64
1998	18.33	35.59	46.05	31.15	32.4	33.64	21.98	14.05	12.33	3.18	22.1	26.35	138.97	141.58	144.19	1161.21	173.98	1176.19
1999	18.84	35.96	45.21	30.88	32.12	33.35	21.95	13.47	11.96	3.15	22.22	27.24	137.27	139.85	142.43	1161.19	171.97	1176.05
2000	20.25	35.63	44.12	29.22	30.42	31.63	22.08	13.43	12.79	3.13	21.83	26.73	139.8	142.4	145	1135.34	172.82	1149.99
2001	19.5	34.7	45.79	30.17	31.38	32.6	22.69	12.88	12.38	3.37	21.09	27.58	141.14	143.74	146.34	1125.18	175.12	1139.68
2002	18.93	34.01	47.06	29.97	31.17	32.38	22.47	13.08	12.94	3.1	20.41	28	137.75	140.31	142.87	1125.62	171.48	1140.02
2003	18.01	34.44	47.55	27.99	29.15	30.31	21.8	12.8	12.17	3.59	22.28	27.35	140.76	143.34	145.91	1095.64	172.49	1109.82
2004	19.35	33.58	47.1	28.86	30.02	31.19	21.36	13.2	12.24	3.53	21.41	28.26	141.65	144.22	146.79	1059.62	174.24	1073.48
2005	20.24	32.14	47.62	27.27	28.41	29.55	21.31	12.85	12.6	3.28	20.36	29.6	142.14	144.71	147.28	1058.24	173.12	1072.02
2006	19.69	31.27	49.04	27.02	28.14	29.27	21.95	12.41	13.21	3.2	20.19	29.03	142.38	144.94	147.49	1037.99	173.08	1051.55
2007	21.09	32.04	46.87	25.93	27.03	28.13	22.1	12.34	12.87	3.28	20.42	28.99	140.13	142.65	145.18	1029.28	169.68	1042.69
2008	20.45	30.34	49.25	25.42	26.5	27.58	22.08	12.4	12.92	2.99	20.15	29.47	140.33	142.84	145.35	1014.89	169.34	1028.13
2009	21.97	28.64	49.39	26.04	27.13	28.22	22.17	11.62	12.98	3.5	20.22	29.51	136.68	139.14	141.61	991.6	166.27	1004.63
2010	21.71	28.9	49.38	25.64	26.71	27.78	21.8	11.7	12.99	3.43	19.85	30.24	137.02	139.47	141.93	983.47	166.18	996.37
2011	21.76	29.79	48.46	24.24	25.28	26.31	22.32	11.66	13.07	3.44	19.42	30.08	136.52	138.95	141.38	965.17	164.23	977.87
2012	20.47	27.19	52.34	23.99	25.01	26.04	21.93	11.88	13.93	3.49	19.34	29.43	134.72	137.11	139.5	969.92	162.12	982.54
2013	21.84	27.89	50.27	24.57	25.6	26.63	22.42	12.01	13.65	3.53	18.9	29.49	133.47	135.84	138.2	946.31	161.44	958.72
2014	21.14	27.88	50.98	23.04	24.03	25.02	22.24	11.26	14.4	3.62	19.11	29.37	133.4	135.75	138.11	922.43	159.78	934.63
2015	23.07	24.93	52	23.28	24.27	25.25	22.36	11.53	14.58	3.58	18.81	29.14	130.38	132.68	134.98	926.07	156.95	938.18
2016	21.33	25.22	53.49	23.21	24.19	25.16	22.25	11.32	13.97	4.23	18.67	29.56	128.89	131.16	133.42	914.11	155.35	926.06
2017	nd	nd	nd	nd	nd	nd	nd	nd	nd	nd	nd	nd	nd	nd	nd	nd	nd	nd
nd: no data available for the corresponding year.

## Sheet: US
Table 6. Age-Standardized Death Rates and 95% Confidence Intervals for Cancers of Infectious Roots, Cancers of Noninfectious Roots and All Cancers in the Study
and Proportion of Each Cancer Type (Infectious- vs Noninfectious-Related) Attributable to Specific Cancer Within Each Type, By Calendar Year, US
Calendar year	Cancers of infectious roots						Cancers of non-infectious roots									All cancers in the study
	As proportion (%)			Age-standardized death rate p. 100,000			As proportion (%)						Age-standardized death rate p. 100,000			Age-standardized death rate p. 100,000
	Cervical cancer	Stomach cancer	Liver, gallbladder, bile ducts cancer	Lower bound of 95% confidence interval	Rate	Upper bound of 95% confidence interval	Colorectum cancer	Breast cancer	Pancreas cancer	Esophagus cancer	Prostate cancer	Trachea, bronchus, lung cancer	Lower bound of 95% confidence interval	Rate	Upper bound of 95% confidence interval	Lower bound of 95% confidence interval	Rate	Upper bound of 95% confidence interval
1950	nd	nd	nd	nd	nd	nd	nd	nd	nd	nd	nd	nd	nd	nd	nd	nd	nd	nd
1951	nd	nd	nd	nd	nd	nd	nd	nd	nd	nd	nd	nd	nd	nd	nd	nd	nd	nd
1952	nd	nd	nd	nd	nd	nd	nd	nd	nd	nd	nd	nd	nd	nd	nd	nd	nd	nd
1953	nd	nd	nd	nd	nd	nd	nd	nd	nd	nd	nd	nd	nd	nd	nd	nd	nd	nd
1954	nd	nd	nd	nd	nd	nd	nd	nd	nd	nd	nd	nd	nd	nd	nd	nd	nd	nd
1955	nd	nd	nd	nd	nd	nd	nd	nd	nd	nd	nd	nd	nd	nd	nd	nd	nd	nd
1956	nd	nd	nd	nd	nd	nd	nd	nd	nd	nd	nd	nd	nd	nd	nd	nd	nd	nd
1957	nd	nd	nd	nd	nd	nd	nd	nd	nd	nd	nd	nd	nd	nd	nd	nd	nd	nd
1958	nd	nd	nd	nd	nd	nd	nd	nd	nd	nd	nd	nd	nd	nd	nd	nd	nd	nd
1959	27.41	49.5	23.08	49.92	50.38	50.83	32.09	16.42	10.53	3.65	13.9	23.41	138.78	139.54	140.3	1902.95	189.92	1908.75
1960	27.68	48.48	23.83	48.64	49.09	49.54	31.78	16.45	10.45	3.6	13.67	24.05	140.65	141.41	142.16	1919.57	190.5	1925.33
1961	27.98	47.97	24.05	46.88	47.32	47.75	31.22	16.27	10.57	3.47	13.65	24.83	143.46	144.22	144.97	1872.03	191.54	1877.67
1962	28.62	47.18	24.2	44.96	45.38	45.8	30.71	16.05	10.7	3.47	13.34	25.74	144.34	145.09	145.84	1898.78	190.47	1904.41
1963	28.42	47.01	24.6	44.39	44.8	45.22	30.2	15.88	10.72	3.41	13.17	26.6	145.33	146.07	146.82	1924.54	190.87	1930.15
1964	28.98	45.7	25.31	42.66	43.06	43.46	29.87	16.04	10.46	3.43	12.85	27.35	146.31	147.05	147.79	1866.67	190.11	1872.14
1965	28.86	44.69	26.45	41.54	41.93	42.33	29.37	15.99	10.53	3.44	12.65	28.01	149.12	149.86	150.6	1868.54	191.79	1873.97
1966	28.84	44.37	26.79	40.11	40.5	40.88	29.14	15.8	10.47	3.29	12.26	29.05	150.84	151.57	152.31	1872.4	192.07	1877.79
1967	28.76	43.6	27.66	39.03	39.4	39.78	28.3	15.81	10.46	3.28	12.2	29.95	152.74	153.47	154.21	1830.22	192.87	1835.5
1968	31.93	49.1	18.97	33.54	33.89	34.24	27.6	15.6	10.3	3.24	11.88	31.4	156.86	157.6	158.34	1871.92	191.49	1877.21
1969	32.12	48.95	18.89	32.16	32.5	32.84	27.6	15.29	10.3	3.18	11.58	32.04	157.78	158.52	159.25	1827.25	191.02	1832.42
1970	32.09	48.62	19.28	30.89	31.22	31.54	27.18	15.3	10.08	3.14	11.46	32.83	160.13	160.87	161.6	1786.14	192.09	1791.2
1971	32.64	47.57	19.79	30.35	30.67	30.99	26.6	15.15	9.8	3.17	11.41	33.87	161.88	162.61	163.34	1763.96	193.28	1768.94
1972	32.95	47.44	19.6	29.43	29.74	30.06	26.22	15.26	9.52	3.08	11.25	34.66	164.08	164.81	165.54	1764.55	194.55	1769.5
1973	32.84	47.4	19.79	28.35	28.65	28.96	25.67	15.27	9.62	3.13	11.3	35.01	165.37	166.09	166.82	1743.55	194.74	1748.42
1974	32.59	47.07	20.34	27.87	28.17	28.47	25.79	14.96	9.38	3.11	11.05	35.72	168.29	169.02	169.75	1681.78	197.19	1686.53
1975	32.12	47.33	20.55	27	27.3	27.59	25.24	14.7	9.48	3.19	10.94	36.45	169.33	170.05	170.77	1610.97	197.35	1615.56
1976	32.44	46.73	20.83	26.5	26.79	27.08	25.04	14.57	9.24	3.16	10.91	37.07	172.65	173.38	174.1	1594.72	200.17	1599.25
1977	32.07	46.07	21.86	25.57	25.85	26.13	24.42	14.74	9.31	3.08	10.76	37.69	174.98	175.7	176.42	1547.4	201.55	1551.81
1978	31.74	45.78	22.48	25.09	25.36	25.63	24.42	14.19	9.12	3.1	10.8	38.36	176.95	177.67	178.39	1534.02	203.03	1538.36
1979	29.15	42.48	28.37	26.51	26.79	27.06	23.51	14.05	9.13	3.11	10.87	39.32	175.58	176.29	176.99	1487.74	203.08	1491.96
1980	29.61	41.84	28.55	26.14	26.41	26.68	23.05	14.06	8.88	3.13	10.68	40.2	178.54	179.24	179.95	1513.52	205.65	1517.73
1981	29.03	41.78	29.19	25.77	26.04	26.31	22.47	14.25	8.95	3.17	10.63	40.53	179.23	179.94	180.64	1477.32	205.98	1481.44
1982	28.91	41.12	30.01	25.3	25.56	25.83	22.1	14.18	8.73	3.08	10.52	41.39	181.73	182.43	183.13	1449.54	207.99	1453.59
1983	29.14	40.81	30.06	24.76	25.02	25.27	21.82	14.05	8.74	3.06	10.56	41.77	183.13	183.83	184.53	1456.33	208.85	1460.36
1984	28.61	40.96	30.43	24.42	24.68	24.93	21.73	14.15	8.67	3.09	10.4	41.96	185.85	186.55	187.24	1443.44	211.23	1447.41
1985	28.54	40.07	31.39	23.96	24.21	24.46	21.33	14.15	8.51	3.02	10.31	42.68	186.25	186.94	187.64	1449.86	211.15	1453.8
1986	28.37	39.72	31.86	23.54	23.79	24.03	20.67	14.05	8.49	3.07	10.58	43.14	186.97	187.66	188.35	1434.63	211.45	1438.51
1987	28.19	39.55	32.31	23.1	23.34	23.58	20.31	13.88	8.41	3.08	10.52	43.8	188.45	189.14	189.82	1421.6	212.48	1425.43
1988	28.12	39.21	32.67	22.84	23.08	23.32	19.74	14.04	8.26	3.12	10.66	44.17	189.41	190.09	190.78	1425.74	213.17	1429.54
1989	27.35	39.55	33.09	23.12	23.36	23.6	19.37	13.9	8.28	3.12	10.9	44.41	191.5	192.18	192.86	1388.69	215.54	1392.41
1990	27.71	38.66	33.63	23.05	23.28	23.52	18.94	13.73	8.25	3.09	11.24	44.76	193.25	193.93	194.62	1363.02	217.21	1366.67
1991	26.93	38.64	34.43	22.82	23.06	23.29	18.52	13.58	8.27	3.13	11.45	45.04	193.05	193.73	194.4	1348.9	216.79	1352.5
1992	27.28	36.73	35.99	22.64	22.87	23.1	18.37	13.26	8.35	3.18	11.53	45.32	192.1	192.77	193.44	1327.8	215.64	1331.33
1993	26.89	36.67	36.4	22.57	22.8	23.03	18.14	13.24	8.3	3.2	11.51	45.61	192.2	192.86	193.52	1354.87	215.66	1358.4
1994	27	35.85	37.19	22.26	22.48	22.71	18.03	13.14	8.39	3.3	11.45	45.7	190.19	190.85	191.51	1337.91	213.33	1341.39
1995	26.37	35.2	38.43	22.41	22.64	22.86	17.98	13.09	8.32	3.32	11.22	46.07	188.61	189.26	189.91	1333.97	211.9	1337.42
1996	26.65	34.45	38.94	22.08	22.29	22.51	17.73	12.86	8.47	3.41	11.09	46.43	185.8	186.44	187.08	1318.36	208.73	1321.76
1997	26.26	33.76	39.98	21.65	21.86	22.08	17.72	12.49	8.6	3.43	10.72	47.04	182.81	183.44	184.07	1300.86	205.3	1304.22
1998	26.28	33.27	40.4	21.4	21.61	21.82	17.69	12.35	8.75	3.56	10.42	47.23	181.04	181.67	182.29	1293.04	203.28	1296.36
1999	26.39	32.78	40.83	20.9	21.11	21.32	17.87	12.29	9.01	3.63	10.33	46.86	177.19	177.8	178.41	1300.75	198.91	1304.05
2000	26.19	32.18	41.62	20.98	21.19	21.4	17.72	12.32	8.97	3.67	10.01	47.32	177.29	177.89	178.5	1287.25	199.08	1290.51
2001	26.33	31.21	42.46	20.68	20.89	21.09	17.49	12.12	9.14	3.76	9.91	47.58	174.43	175.03	175.62	1272.6	195.92	1275.81
2002	26.02	30.71	43.28	20.48	20.68	20.88	17.32	12.08	9.21	3.78	9.78	47.82	172.34	172.93	173.52	1264.66	193.61	1267.83
2003	25.72	30	44.29	20.37	20.57	20.77	17.14	12.11	9.38	3.83	9.52	48.02	169.35	169.92	170.5	1246.39	190.49	1249.51
2004	25.53	29.2	45.22	20.21	20.41	20.6	16.58	11.98	9.74	3.89	9.45	48.36	165.65	166.21	166.78	1203.31	186.62	1206.36
2005	25.57	28.04	46.45	20.07	20.26	20.46	16.27	11.94	9.95	4	9.35	48.49	163.56	164.12	164.68	1202.65	184.38	1205.66
2006	26.12	27.11	46.82	19.95	20.14	20.33	16.33	11.85	10.19	4.05	9.2	48.37	160.55	161.1	161.64	1170.1	181.24	1173.05
2007	25.94	26.88	47.18	19.86	20.05	20.24	16.22	11.77	10.33	4	9.41	48.26	158.09	158.63	159.17	1145.36	178.68	1148.25
2008	25.71	26.05	48.29	20.01	20.19	20.38	16.08	11.79	10.68	4.05	9.18	48.22	154.92	155.45	155.98	1143.43	175.64	1146.28
2009	25	25.15	49.85	20.02	20.2	20.39	15.85	11.85	10.83	4.1	9.13	48.24	151.26	151.77	152.29	1106.88	171.97	1109.66
2010	25.5	24.48	50.02	20.44	20.63	20.81	15.73	11.86	11.11	4.24	9.17	47.89	149.13	149.64	150.15	1096.28	170.27	1099.02
2011	25.63	23.11	51.21	20.49	20.68	20.86	15.69	11.92	11.32	4.24	9.03	47.79	144.85	145.35	145.84	1091.14	166.03	1093.84
2012	25.26	22.54	52.15	20.76	20.94	21.12	15.55	11.97	11.71	4.28	8.76	47.73	142.13	142.62	143.1	1079.2	163.56	1081.86
2013	25.47	21.98	52.55	20.98	21.16	21.34	15.64	11.97	11.8	4.32	8.88	47.39	138.37	138.84	139.31	1078.19	160	1080.81
2014	25.46	21.59	52.95	20.99	21.17	21.35	15.54	12.06	12.13	4.35	9.03	46.89	135.76	136.23	136.69	1067.14	157.4	1069.72
2015	25.65	21.07	53.28	20.99	21.17	21.35	15.75	12.13	12.44	4.43	9.14	46.12	132.83	133.28	133.73	1075.33	154.45	1077.89
2016	25.98	20.47	53.55	21.23	21.4	21.58	15.81	12.24	12.84	4.52	9.67	44.91	129.11	129.55	129.98	1064.55	150.95	1067.07
2017	26.26	19.79	53.94	20.99	21.17	21.34	15.97	12.5	13.26	4.5	9.71	44.07	125.58	126.01	126.43	1066.77	147.18	1069.26
nd: no data available for the corresponding year.
